# Supplementary material for: Disease-associated AIOLOS variants lead to immune deficiency/dysregulation by haploinsufficiency and redefine AIOLOS functional domains
Source: J Clin Invest. 2024 Feb 1;134(3):e172573. doi: 10.1172/JCI172573 (PMC10836806; doi:10.1172/JCI172573)
Supplement: Supplemental table 2 [file jci-134-172573-s088.xlsx]

## Sheet: Sheet1
Table S2. WES candidate variants
#TEST METHOD PERFORMANCE CHARACTERISTICS, LIMITATIONS, AND INTERPRETATION#
Patient B.I.1																																		Segregation
#Chr	hg19_Start	hg19_End	Ref	Alt	Location	Gene	Type	Variant	Zygosity	gnomAD_AF	ACMG classification	avsnp150	SIFT	Polyphen2_HDIV	Polyphen2_HVAR	LRT	MutationTaster	MutationAssessor	PROVEAN	MetaSVM	MetaLR	MCAP	CADD_phred	DANN	fathmm_MKL	GERP	dbscSNV	MaxEntScan	SpliceAI_pred_DS_AG	SpliceAI_pred_DS_AL	SpliceAI_pred_DS_DG	SpliceAI_pred_DS_DL	GDI_Phred <12.41 (PID)	B.II.1	B.II.2
chr1	11272478	11272478	T	C	exonic	MTOR	nonsynonymous SNV	MTOR NM_004958 c.3452A>G p.Y1151C	het	0.000187	Likely benign (BS2, BP1, PP3)	rs151082401	D	D	B	D	D	M	D	T	T	D	24.8	0.996	D	5.15							2.15012	Detected	Detected
chr11	72145250	72145250	C	T	exonic	CLPB	nonsynonymous SNV	CLPB NM_001258392 c.269G>A p.R90H	het	0	Likely benign (BP4, BP1, BP3, PM2)	rs762324677	T	B	B	N	N	N	N	T	T	T	12.37	0.979	N	0.321							4.10911	Not detected	Not detected
chr17	37949106	37949106	C	T	exonic	IKZF3	nonsynonymous SNV	IKZF3 NM_012481 c.244G>A p.E82K	het	0	Uncertain significance (PM1)	rs369340496	T	P	B	D	D	L	N	T	T	T	23.2	0.999	D	5.66							1.33384	Detected	Detected
Patient C.II.1																																		Segregation
#Chr	hg38_Start	hg38_End	Ref	Alt	Location	Gene	Type	Variant	Zygosity	gnomAD_AF	ACMG classification	avsnp150	SIFT_4G	Polyphen2_HDIV	Polyphen2_HVAR	LRT	MutationTaster	MutationAssessor	PROVEAN	MetaSVM	MetaLR	MCAP	CADD_phred	DANN	fathmm_XF	GERP >2	dbscSNV	MaxEntScan	SpliceAI_pred_DS_AG	SpliceAI_pred_DS_AL	SpliceAI_pred_DS_DG	SpliceAI_pred_DS_DL	GDI_Phred <12.41 (PID)	C.I.1	C.III.1
chr2	173358844	173358844	G	C	splicing	CDCA7	splice region SNV	CDCA7 NM_031942.5 c.147+7G>C	het	0	Uncertain significance (PM2)	rs933931768											16.2			6.54	Benign Moderate		0	0	0	0	1.00797	Not detected	Not detected
chr17	39792853	39792853	C	T	exonic	IKZF3	nonsynonymous SNV	IKZF3 NM_012481 c.244G>A p.E82K	het	9.07e-05	Uncertain significance (PM1)	rs369340496	T	P	B	D	D	L	N	T	T	T	23.6	0.999	N	5.66							1.33384	Detected	Detected
chr1	33014550	33014550	T	C	exonic	AK2	nonsynonymous SNV	AK2 NM_001625 c.470A>G p.N157S	het	0	Uncertain significance (PM1,PM2)	rs371672441	T	B	B	D	D	M	N	T	T	D	18.86	0.991	N	2.76							1.93027	Not detected	Not detected
chr19	41898474	41898474	G	A	exonic	ARHGEF1	nonsynonymous SNV	ARHGEF1 NM_004706 c.1154G>A p.R385Q	het	129	Likely benign (BP4,BP1,PM2)	rs202008400	T	P	B	D	N	M	N	T	T	D	19.54	0.991	N	4.41							2.42844	Detected	Detected
chr19	41894619	41894619	G	A	splicing	ARHGEF1	splice polypyrimidine tract SNV	ARHGEF1 NM_004706 c.842-7G>A	het	0.00501	Benign (BS1,BS2,B4,BP6)	rs149118514											0.005			5.66	Benign Very Strong	Benign moderate	0	0.04	0	0.02	2.42844	Detected	Detected
chr6	32835729	32835729	A	T	exonic	TAP2	nonsynonymous SNV	TAP2 NM_001290043 c.653T>A p.M218K	het	1.4e-05	Uncertain significance (PM2,BP1)	0	D	B	B	N	.	M	D	T	T	D	21.6	0.967	N	2.76							10.1809	Not detected	Detected
chr6	31967105	31967105	G	C	exonic	SKIV2L	nonsynonymous SNV	SKIV2L NM_006929 c.2442G>C p.W814C	het	0.0007	Uncertain significance (PM2,BP1)	rs148221996	T	D	P	D	D	L	N	T	T	T	24.4	0.895	D	4.79							10.3533	Not detected	Detected
Novel and rare variants (nonsynonymous, exonic, and splicing mutations) in immune-related genes were filtered with gnomAD_AF <=0.001, CADD>10, GERP>2, and GDI<12.41
gnomAD_AF: Genome Aggregation Database (gnomAD) v.2.1.1 (top) or v.3.0 (bottom) minor allele frequency for ALL populations
avsnp150: NCBI dbSNP150 rs IDs
SIFT/SIFT_4G: D[eleterious]; T[olerated]
PolyPhen2_HVAR [Mendalian disease] and PolyPhen2_HDIV [complex phenotype]: D probably_damaging; P possibly_damaging; B benign
LRT: Likelihood ratio test of codon neutrality based on sequence homology D[eleterious]; N[eutral]; U[nknown]
MutationAssessor: predicted functional ([H]igh, [M]edium), predicted non-functional ([L]ow, [N]eutral)
MutationTaster: D disease_causing per algorithm; A disease_causing per external info; N polymorphism per algorithm ; P polymorphism per external info
MetaSVM: Radial kernel support vector machine network based on nine prediction scores and allele frequencies in 1000G. D[eleterious]; T[olerated]
MetaLR: Logistic regression based on nine prediction scores and allele frequencies in 1000G. D[eleterious]; T[olerated]
MCAP: Mendelian Clinically Applicable Pathogenicity D[eleterious]; T[olerated]
fathmm-MKL/XF: (D)amaging; (N)eutral
GERP: Genomic Evolutionary Rate Profiling; score threshold of 2 or greater indicates truly constrained sites
PROVEAN: Protein Variation Effect Analyzer; D[eleterious]; N[eutral]
CADD: Whole-genome Combined Annotation-Dependent Depletion [CADD] scores; CADD_phred scores >=10 predict that a variant is amongst the 10% most deleterious of all possible substitutions; CADD_phred scores >=20 predict that a variant is amongst the 1% most deleterious of all possible substitutions
DANN: Deleterious Annotation of genetic variants; a threshold of >0.96 was reported to identify 92.1% of true positive pathogenic variations
dbscSNV: Database Splicing Consensus Single Nucleotide Variant (dbscSNV) includes all variants ( ~15million) in the splicing consensus regions (-3 to +8 at the 5' splice site and -12 to +2 at the 3' splice site)
MaxEntScan: Models the sequences of short sequence motifs such as those involved in RNA splicing which simultaneously accounts for non-adjacent as well as adjacent dependencies between positions
SpliceAI: SpliceAI is a deep neural network, developed by Illumina, Inc; the output includes delta scores (DS) for acceptor gain (AG), acceptor loss (AL), donor gain (DG), and donor loss (DL) which ranges from 0 to 1 (recommended cutoff 0.5); delta scores can be interpreted as the probability of the variant being splice-altering that predicts splice junctions from an arbitrary pre-mRNA transcript…
GDI: The gene damage index describes the accumulated mutational damage for each human gene in the general population, and shows that highly mutated/damaged genes are unlikely to be disease-causing; a significance cutoff of < 12.41 is based on the distribution of all PID-causing human genes
