# Supplementary material for: Disease-associated AIOLOS variants lead to immune deficiency/dysregulation by haploinsufficiency and redefine AIOLOS functional domains
Source: J Clin Invest. 2024 Feb 1;134(3):e172573. doi: 10.1172/JCI172573 (PMC10836806; doi:10.1172/JCI172573)
Supplement: Supplemental table 3 [file jci-134-172573-s089.xlsx]

## Sheet: Supplemental table 3
Supplemental Table 3. Differentially expressed genes in RNAseq
Family A-T cell blasts (for Figure 7B)						Family B and C-EBV-transformed B cell lines
Gene-level differential expression was determined using the DESeq2 Wald test with a significance cut-off of p < 0.01; the p-values were corrected for multiple testing using the Benjamini and Hochberg method.
* indicates 91 genes that overlap between the significant ATAC-seq near the putative cis-regulatory regions and RNA-seq.
Ensembl transcript	Gene symbol	Log2 fold change	Adjusted p-value			Ensembl transcript	Gene symbol	Log2 fold change	Adjusted p-value
ENSG00000049247	UTS2	-6.1142	0.00279829			ENSG00000188290	HES4	2.77448	0.0019482
ENSG00000131686	CA6	-3.41036	0.00972795			ENSG00000186891	TNFRSF18	3.04911	1.16e-06
ENSG00000185519	FAM131C	-7.28225	0.000176411			ENSG00000067606	PRKCZ	2.90573	0.000893215
ENSG00000162543	UBXN10	2.03431	9.05e-05			ENSG00000116661	FBXO2	3.69118	0.000453668
ENSG00000142794	NBPF3*	-2.14229	0.00123705			ENSG00000162496	DHRS3	2.65151	9.48e-06
ENSG00000142798	HSPG2	-2.17	0.000510863			ENSG00000189337	KAZN	2.08332	0.00171608
ENSG00000204219	TCEA3	-3.72901	0.00655016			ENSG00000237276	NA	3.81323	0.000212478
ENSG00000006555	TTC22	-2.55325	0.00467839			ENSG00000117115	PADI2	2.24723	0.00520422
ENSG00000225492	GBP1P1	2.14312	0.000972586			ENSG00000142798	HSPG2	2.17519	8.84e-11
ENSG00000162692	VCAM1	2.44814	0.00133102			ENSG00000162552	WNT4	3.6676	0.000374535
ENSG00000183508	TENT5C	-2.1605	2.05e-07			ENSG00000117602	RCAN3	2.33133	0.00411962
ENSG00000143297	FCRL5	-3.34987	0.00391336			ENSG00000169403	PTAFR	-2.27889	1.21e-06
ENSG00000122224	LY9	-4.51521	0.000341174			ENSG00000084636	COL16A1	2.18592	0.000547622
ENSG00000143185	XCL2*	2.94449	2.87e-06			ENSG00000121753	ADGRB2	4.66381	4.41e-06
ENSG00000143184	XCL1	2.16861	0.0069425			ENSG00000163909	HEYL	5.4859	0.00110083
ENSG00000117586	TNFSF4*	3.58829	1.82e-09			ENSG00000117016	RIMS3	-2.33068	6.59e-08
ENSG00000135821	GLUL*	-2.8434	2.05e-07			ENSG00000227533	SLC2A1-DT	2.40429	0.00259907
ENSG00000116690	PRG4*	-4.0134	0.00127575			ENSG00000162374	ELAVL4	-4.11772	0.0051973
ENSG00000229191	NA	-2.5219	1.98e-05			ENSG00000081985	IL12RB2	4.81141	1.63e-06
ENSG00000234132	NA	-5.21851	0.00673844			ENSG00000178965	ERICH3	2.31407	0.00015437
ENSG00000143847	PPFIA4	-2.72483	6.85e-08			ENSG00000234184	LINC01781	2.93053	0.000526367
ENSG00000136634	IL10*	3.27995	1.02e-05			ENSG00000097096	SYDE2	2.80085	0.000493032
ENSG00000162894	FCMR	-2.09566	0.00211678			ENSG00000171502	COL24A1	2.97813	7.45e-09
ENSG00000162931	TRIM17	-2.17919	0.00310682			ENSG00000137942	FNBP1L	5.01356	2.15e-05
ENSG00000207181	SNORA14B	-2.09678	0.009222			ENSG00000235501	NA	-2.25383	4.18e-06
ENSG00000186197	EDARADD*	2.22836	0.000148405			ENSG00000162631	NTNG1	2.84738	8.04e-06
ENSG00000180875	GREM2*	-5.10082	0.00457019			ENSG00000134215	VAV3	2.72601	0.0010568
ENSG00000184731	FAM110C*	-5.57108	7.56e-06			ENSG00000134243	SORT1	4.16985	9.02e-11
ENSG00000205795	CYS1	2.03029	0.00967031			ENSG00000143028	SYPL2	4.61893	2.64e-05
ENSG00000284681	NA	-2.11923	0.000105672			ENSG00000134184	GSTM1	-4.82414	6.98e-08
ENSG00000230587	NA	-3.36855	0.00813799			ENSG00000177301	KCNA2	2.84693	8.44e-06
ENSG00000135631	RAB11FIP5	-2.23426	1.55e-07			ENSG00000259834	NA	3.07374	4.25e-10
ENSG00000172005	MAL*	-2.97603	5.56e-06			ENSG00000177272	KCNA3	2.98732	2.29e-11
ENSG00000212283	SNORD89	-2.88478	0.00015873			ENSG00000143110	C1orf162	2.24906	1.11e-05
ENSG00000115594	IL1R1*	-2.86992	0.00206192			ENSG00000155367	PPM1J	3.95744	1.13e-05
ENSG00000234389	NA	-2.48561	0.00655016			ENSG00000175984	DENND2C	2.8608	0.000537446
ENSG00000123612	ACVR1C*	-2.3848	0.00157709			ENSG00000134247	PTGFRN	3.63494	0.000772774
ENSG00000144290	SLC4A10	-3.97356	1.43e-05			ENSG00000265972	TXNIP	2.17944	0.0089104
ENSG00000197635	DPP4*	-2.16197	7.45e-07			ENSG00000159208	CIART	2.70184	0.00339432
ENSG00000091409	ITGA6*	-4.38952	2.11e-05			ENSG00000143367	TUFT1	2.6783	2.63e-06
ENSG00000232788	ITGA6-AS1	-4.4465	0.00390435			ENSG00000234614	NA	-2.30708	0.000439704
ENSG00000115414	FN1*	-2.33628	0.00363723			ENSG00000169291	SHE	4.15692	5.31e-06
ENSG00000115457	IGFBP2	-4.40823	2.16e-06			ENSG00000132704	FCRL2	2.1479	0.000622182
ENSG00000116106	EPHA4*	-2.37219	0.000587716			ENSG00000158473	CD1D	5.73284	3.08e-05
ENSG00000204128	C2orf72	-3.32067	0.00219495			ENSG00000163563	MNDA	2.26904	2.47e-05
ENSG00000115468	EFHD1	-5.24674	0.00621768			ENSG00000163568	AIM2	2.04139	0.00595194
ENSG00000188042	ARL4C*	-3.57645	3.98e-05			ENSG00000122223	CD244	-2.53101	0.00023426
ENSG00000170293	CMTM8	-2.07974	0.000139364			ENSG00000158869	FCER1G	2.59139	7.55e-05
ENSG00000168334	XIRP1*	3.0522	5.88e-10			ENSG00000197959	DNM3	4.71144	8.41e-12
ENSG00000114268	PFKFB4*	-2.30107	7.4e-09			ENSG00000227373	RABGAP1L-DT	2.50341	7.67e-07
ENSG00000007402	CACNA2D2	-2.61958	0.00236825			ENSG00000213058	NA	5.39753	0.00226407
ENSG00000241163	LINC00877	-2.37381	0.0031996			ENSG00000116191	RALGPS2	2.8376	4.42e-08
ENSG00000082781	ITGB5*	2.77642	0.00583511			ENSG00000116667	C1orf21	4.37334	0.000121318
ENSG00000221955	SLC12A8	2.79049	0.00455049			ENSG00000116741	RGS2	-2.12558	0.00145182
ENSG00000004399	PLXND1*	-2.77241	0.00178652			ENSG00000213047	DENND1B	2.53289	7.32e-05
ENSG00000239880	RALBP1P1	5.242	1.49e-06			ENSG00000143847	PPFIA4	3.487	0.00297906
ENSG00000114796	KLHL24	-2.04983	3.97e-06			ENSG00000163545	NUAK2	4.91068	5.9e-06
ENSG00000114315	HES1*	-7.4829	8.21e-06			ENSG00000143494	VASH2	2.0562	4.46e-05
ENSG00000214145	LINC00887	-7.32776	9.51e-05			ENSG00000185842	DNAH14	-2.72195	0.000302151
ENSG00000178732	GP5	-3.94713	0.00457416			ENSG00000116574	RHOU	-2.31433	0.000928261
ENSG00000185112	FAM43A	2.08304	0.00207744			ENSG00000182118	FAM89A	4.03316	9.96e-05
ENSG00000072840	EVC	2.52835	4.15e-07			ENSG00000162946	DISC1	2.90014	0.00682659
ENSG00000109667	SLC2A9	2.03931	0.00719377			ENSG00000134321	RSAD2	2.79735	2.41e-09
ENSG00000109787	KLF3	-3.11835	0.000631752			ENSG00000271952	LINC01954	-5.05468	0.000855369
ENSG00000074966	TXK*	-2.30373	1.15e-05			ENSG00000071575	TRIB2	6.24496	1.17e-10
ENSG00000173597	SULT1B1	-3.10997	0.0015486			ENSG00000197872	CYRIA	3.5941	0.000128367
ENSG00000145287	PLAC8*	-2.04993	0.00162216			ENSG00000119771	KLHL29	2.83865	4.33e-07
ENSG00000138640	FAM13A	-2.93391	1.11e-05			ENSG00000084710	EFR3B	4.40351	2.52e-05
ENSG00000205403	CFI*	5.4471	3.3e-05			ENSG00000091106	NLRC4	2.54021	0.000421955
ENSG00000196782	MAML3	-2.03189	0.00462291			ENSG00000271615	NA	3.47897	8.31e-05
ENSG00000151623	NR3C2	-2.95905	0.000725171			ENSG00000228590	MIR4432HG	3.19861	1.28e-05
ENSG00000245954	LINC02273	-4.52623	3.25e-06			ENSG00000119866	BCL11A	5.36474	7.52e-13
ENSG00000164512	ANKRD55	-3.03127	0.000224052			ENSG00000075340	ADD2	5.42676	0.000495808
ENSG00000280187	NA	2.82022	0.00706693			ENSG00000187833	C2orf78	3.23559	0.000170421
ENSG00000171617	ENC1*	2.16427	0.000255343			ENSG00000188687	SLC4A5	3.65674	3.84e-06
ENSG00000238835	SCARNA18	-2.64921	0.00797017			ENSG00000186854	TRABD2A	2.83426	1.75e-05
ENSG00000248323	LUCAT1	-3.23421	9.05e-05			ENSG00000211598	IGKV4-1	6.35664	0.000171958
ENSG00000164399	IL3*	5.62959	0.00123705			ENSG00000240671	IGKV1-8	7.86825	4.37e-06
ENSG00000113525	IL5*	4.34311	1.69e-07			ENSG00000241755	IGKV1-9	6.78197	5.89e-05
ENSG00000169194	IL13*	2.90393	0.00282092			ENSG00000241351	IGKV3-11	3.14436	0.00796745
ENSG00000113721	PDGFRB	-2.92116	2.19e-05			ENSG00000244437	IGKV3-15	15.6079	3.53e-20
ENSG00000113249	HAVCR1	-2.62645	0.00123705			ENSG00000239951	IGKV3-20	10.4519	1.44e-14
ENSG00000214357	NEURL1B*	-5.27951	9.6e-05			ENSG00000276566	IGKV1D-13	11.0881	0.000459952
ENSG00000170074	FAM153A	-5.43514	0.000585044			ENSG00000211632	IGKV3D-11	5.40948	3.14e-05
ENSG00000204677	FAM153CP	-5.29822	7.89e-05			ENSG00000239819	IGKV1D-8	7.49287	0.00159077
ENSG00000145911	N4BP3	-3.04524	3.61e-05			ENSG00000115604	IL18R1	3.59504	1.94e-18
ENSG00000230438	NA	-2.09964	0.00915574			ENSG00000115607	IL18RAP	5.80161	1.91e-09
ENSG00000124785	NRN1	-2.38193	0.00449168			ENSG00000153093	ACOXL	2.94983	0.00219201
ENSG00000234261	NA	3.06697	0.000108377			ENSG00000169994	MYO7B	2.85292	1.75e-09
ENSG00000137198	GMPR	2.57955	0.00630649			ENSG00000162989	KCNJ3	-5.16016	0.000471069
ENSG00000111913	RIPOR2*	-2.1656	4.79e-05			ENSG00000136541	ERMN	2.50566	0.00146306
ENSG00000271755	NA	-4.55716	0.0025653			ENSG00000153253	SCN3A	5.55613	0.00018057
ENSG00000226979	LTA*	2.05466	2.55e-07			ENSG00000115339	GALNT3	2.57216	0.000144655
ENSG00000168477	TNXB	-3.10809	0.000196199			ENSG00000163328	GPR155	2.13549	2.89e-06
ENSG00000232629	HLA-DQB2	-2.65624	0.00941449			ENSG00000234663	NA	3.69092	2.08e-05
ENSG00000124507	PACSIN1	-3.36798	0.00759033			ENSG00000138378	STAT4	4.20057	8.07e-08
ENSG00000146216	TTBK1	2.47374	7.55e-06			ENSG00000128641	MYO1B	4.7976	3.04e-09
ENSG00000181577	LINC03040	-2.72914	0.00796504			ENSG00000168497	CAVIN2	-3.63895	0.000463751
ENSG00000172348	RCAN2	-3.05088	0.000102214			ENSG00000138411	HECW2	2.38853	0.00637566
ENSG00000119900	OGFRL1	-2.2542	6.52e-07			ENSG00000197121	PGAP1	2.00788	0.000115502
ENSG00000025039	RRAGD*	-2.34651	0.00018478			ENSG00000232732	LOC101927687	-2.2952	0.000711399
ENSG00000171408	PDE7B	2.3815	0.00115843			ENSG00000079308	TNS1	3.42086	6.69e-06
ENSG00000177468	OLIG3	2.77524	0.0023002			ENSG00000188282	RUFY4	4.85241	3.65e-14
ENSG00000112379	ARFGEF3	-2.91781	0.00126644			ENSG00000135929	CYP27A1	-3.09603	4.2e-05
ENSG00000207392	SNORA20	-2.62413	0.000169258			ENSG00000115009	CCL20	4.38948	3.59e-05
ENSG00000240859	LINC03014	2.36148	0.00127791			ENSG00000132329	RAMP1	-3.28941	2.86e-05
ENSG00000164849	GPR146	-2.44383	0.00206502			ENSG00000196220	SRGAP3	2.59251	0.00315087
ENSG00000164638	SLC29A4	-3.38967	0.000509716			ENSG00000132170	PPARG	-2.62697	0.0020742
ENSG00000233264	NA	-2.25805	0.00145435			ENSG00000131370	SH3BP5	2.45133	3.42e-06
ENSG00000136244	IL6*	3.21351	7.78e-06			ENSG00000182568	SATB1	4.10959	3.56e-06
ENSG00000122547	EEPD1*	-2.51123	0.000175357			ENSG00000163508	EOMES	-3.8153	0.00127626
ENSG00000122641	INHBA*	2.3502	0.00414137			ENSG00000163513	TGFBR2	-2.41361	7.03e-08
ENSG00000106366	SERPINE1	2.37949	0.00193718			ENSG00000144645	OSBPL10	6.63714	5.41e-08
ENSG00000135245	HILPDA*	-2.24438	3.81e-05			ENSG00000144677	CTDSPL	-5.30151	0.000505198
ENSG00000221866	PLXNA4*	-4.58063	0.0018889			ENSG00000114853	ZBTB47	-3.02085	6.8e-18
ENSG00000006459	KDM7A*	-2.5903	7.06e-08			ENSG00000163818	LZTFL1	2.46856	1.86e-23
ENSG00000260231	KDM7A-DT	-2.11384	0.00073417			ENSG00000173585	CCR9	6.94622	1.54e-08
ENSG00000237254	TRBV30	-2.49691	0.00110759			ENSG00000121807	CCR2	4.29129	0.00239021
ENSG00000159860	NA	-3.43044	0.00224694			ENSG00000164047	CAMP	3.39976	3.4e-08
ENSG00000133574	GIMAP4	-2.44427	1.26e-09			ENSG00000114268	PFKFB4	3.04003	7.47e-06
ENSG00000213203	GIMAP1	-2.70304	1.98e-05			ENSG00000090097	PCBP4	2.06465	1.49e-08
ENSG00000169239	CA5B	-2.04273	0.00168675			ENSG00000055957	ITIH1	-3.20569	0.000511973
ENSG00000158813	EDA	-3.34713	0.00119619			ENSG00000163637	PRICKLE2	4.45041	5.73e-05
ENSG00000203930	LINC00632	-3.08224	0.00142552			ENSG00000080200	CRYBG3	2.23882	0.00422349
ENSG00000235703	EOLA2-DT	-2.11553	0.00301403			ENSG00000114455	HHLA2	5.59406	0.000102881
ENSG00000130821	SLC6A8	-2.27258	0.00456245			ENSG00000163519	TRAT1	5.24627	0.00194358
ENSG00000176595	KBTBD11	-2.82011	0.00705172			ENSG00000163606	CD200R1	2.15093	0.000404302
ENSG00000233609	NA	-2.3112	0.00616957			ENSG00000185565	LSAMP	2.80189	1.15e-06
ENSG00000186523	FAM86B1	3.94842	0.00431494			ENSG00000240661	NA	5.71911	0.00186863
ENSG00000164741	DLC1*	3.88402	1.56e-13			ENSG00000082781	ITGB5	-3.71313	0.000839796
ENSG00000147408	CSGALNACT1	-2.57338	3.32e-08			ENSG00000221955	SLC12A8	2.08721	6.3e-05
ENSG00000061337	LZTS1*	-2.00423	0.000202163			ENSG00000206417	NA	2.07393	0.00250392
ENSG00000168546	GFRA2*	3.5983	3.73e-06			ENSG00000175040	CHST2	2.76577	1.97e-16
ENSG00000104765	BNIP3L*	-2.00758	4.05e-07			ENSG00000163536	SERPINI1	2.03509	2.73e-12
ENSG00000261087	ZNNT1	-2.22215	0.00773288			ENSG00000171757	LRRC34	2.81203	2.44e-05
ENSG00000165071	TMEM71	-2.17507	1.58e-05			ENSG00000173890	GPR160	3.8042	6.94e-26
ENSG00000104419	NDRG1	-2.0415	0.00014664			ENSG00000268220	NA	3.48014	1.45e-05
ENSG00000165272	AQP3	-2.22597	1.28e-06			ENSG00000013297	CLDN11	6.70444	5.22e-07
ENSG00000106789	CORO2A	-3.58517	3.74e-09			ENSG00000113916	BCL6	3.77299	2.46e-05
ENSG00000148143	ZNF462	2.00113	0.00484259			ENSG00000090530	P3H2	5.49559	6.94e-10
ENSG00000148158	SNX30	-2.09327	4.65e-05			ENSG00000133256	PDE6B	2.36195	0.000274522
ENSG00000157657	ZNF618	3.52162	1.64e-05			ENSG00000127415	IDUA	2.56161	7.18e-05
ENSG00000041982	TNC*	4.64972	8.13e-10			ENSG00000127418	FGFRL1	2.73817	1.07e-06
ENSG00000196814	MVB12B*	-2.23622	0.00428772			ENSG00000159674	SPON2	2.01401	1.74e-05
ENSG00000187796	CARD9*	2.83968	3.26e-10			ENSG00000168824	NSG1	2.5495	3.14e-06
ENSG00000184545	DUSP8	-2.33022	1.53e-05			ENSG00000109158	GABRA4	-4.25321	0.000480597
ENSG00000130595	TNNT3	-6.84783	0.000145534			ENSG00000163293	NIPAL1	2.1473	0.000141201
ENSG00000053918	KCNQ1*	-3.29054	0.000240759			ENSG00000157404	KIT	-3.13281	0.000751803
ENSG00000207008	SNORA54	-2.64832	0.000975854			ENSG00000109265	CRACD	2.28405	9.42e-05
ENSG00000148926	ADM	-5.97209	5.48e-08			ENSG00000171476	HOPX	3.75475	0.00667497
ENSG00000188211	NCR3LG1*	2.39168	0.000361301			ENSG00000156140	ADAMTS3	-4.68073	0.00428606
ENSG00000068831	RASGRP2	-2.3762	1.2e-06			ENSG00000169429	CXCL8	3.39132	0.000126586
ENSG00000174807	CD248	-4.71337	0.000202163			ENSG00000156234	CXCL13	3.63394	0.000776515
ENSG00000132749	TESMIN*	-2.73972	1.69e-05			ENSG00000138670	RASGEF1B	2.14829	5.79e-05
ENSG00000175564	UCP3*	3.35348	1.26e-09			ENSG00000173083	HPSE	2.2421	5.69e-07
ENSG00000137693	YAP1*	3.42155	1.98e-05			ENSG00000138722	MMRN1	-2.77924	6.68e-06
ENSG00000250303	LINC02762	-3.37427	0.00453948			ENSG00000168785	TSPAN5	-3.45636	3.12e-23
ENSG00000149403	GRIK4	2.68406	0.00611385			ENSG00000153064	BANK1	2.06055	9.15e-36
ENSG00000109943	CRTAM*	3.04234	3.15e-13			ENSG00000164023	SGMS2	-3.512	6.06e-05
ENSG00000149557	FEZ1*	-2.16523	5.56e-05			ENSG00000174607	UGT8	2.03555	0.00069235
ENSG00000215244	LINC02649	-3.38954	1.38e-05			ENSG00000145391	SETD7	4.56341	4.57e-21
ENSG00000212743	NA	-3.04067	0.000748602			ENSG00000109436	TBC1D9	2.64802	2.02e-06
ENSG00000232638	NA	4.34372	0.00110708			ENSG00000145416	MARCHF1	7.59613	4.29e-13
ENSG00000198915	RASGEF1A*	-2.83762	0.00174401			ENSG00000236941	LOC391711	-2.19382	0.000483253
ENSG00000012779	ALOX5*	-2.45315	1.64e-05			ENSG00000164303	ENPP6	3.11306	0.00202789
ENSG00000263482	NA	-3.83489	0.000145534			ENSG00000168491	CCDC110	3.6147	5.04e-05
ENSG00000152804	HHEX*	-2.58215	0.000315124			ENSG00000145506	NKD2	6.16825	1.41e-06
ENSG00000155265	GOLGA7B*	-4.03759	0.00064431			ENSG00000176788	BASP1	2.66853	5.58e-16
ENSG00000075826	SEC31B	-2.0937	8.74e-05			ENSG00000152582	SPEF2	-2.08941	2.27e-12
ENSG00000148798	INA	3.20077	0.00192421			ENSG00000153071	DAB2	-6.1468	1.06e-12
ENSG00000119950	MXI1	-4.12877	1.18e-08			ENSG00000164181	ELOVL7	3.88284	4.59e-12
ENSG00000169129	AFAP1L2*	2.5668	0.00021733			ENSG00000130449	ZSWIM6	4.15677	1.4e-18
ENSG00000099204	ABLIM1	-2.11066	5.56e-05			ENSG00000049192	ADAMTS6	2.8434	9.01e-10
ENSG00000148848	ADAM12	-4.27548	0.000840479			ENSG00000134061	CD180	2.92856	5.26e-06
ENSG00000188385	JAKMIP3	-3.21849	2.09e-05			ENSG00000197822	OCLN	2.18347	2.49e-05
ENSG00000130035	GALNT8	-2.0865	0.00412292			ENSG00000131711	MAP1B	-3.41622	1.3e-07
ENSG00000111644	ACRBP	-2.81999	0.00412809			ENSG00000181104	F2R	3.20645	2.69e-05
ENSG00000111796	KLRB1*	-3.71528	0.0011913			ENSG00000245526	LINC00461	3.77447	0.00326737
ENSG00000151490	PTPRO*	-2.88854	0.000616462			ENSG00000248309	MEF2C-AS1	2.0391	0.000246392
ENSG00000275481	NA	-2.70015	0.00385039			ENSG00000238363	SNORA13	3.147	2.31e-10
ENSG00000278896	NA	-3.25901	0.00637515			ENSG00000171444	MCC	-2.04461	8.89e-06
ENSG00000258352	NA	-2.35023	0.00759033			ENSG00000158458	NRG2	2.0012	0.00288501
ENSG00000065361	ERBB3	-2.52944	0.00760401			ENSG00000231185	SPRY4-AS1	-2.24532	0.00464826
ENSG00000111490	TBC1D30	4.06945	0.00168412			ENSG00000176049	JAKMIP2	2.92905	0.00268735
ENSG00000139354	GAS2L3	-2.13285	2.73e-05			ENSG00000170271	FAXDC2	3.14012	0.00159048
ENSG00000166046	TCP11L2	-2.73332	2.5e-05			ENSG00000135077	HAVCR2	3.15522	6.18e-12
ENSG00000135144	DTX1	-2.38336	0.000731226			ENSG00000135074	ADAM19	2.06162	9.72e-07
ENSG00000111344	RASAL1	-2.34709	0.00443234			ENSG00000172548	NIPAL4	3.01486	0.000137604
ENSG00000139410	SDSL	3.30469	0.000672426			ENSG00000253522	MIR3142HG	2.2246	9.55e-15
ENSG00000075673	ATP12A	-2.09645	0.00484111			ENSG00000204764	RANBP17	-4.9993	0.000612078
ENSG00000238121	LINC00426	-2.38907	4.93e-06			ENSG00000160867	FGFR4	-2.41832	0.00851893
ENSG00000120658	ENOX1	2.56119	0.000721831			ENSG00000177932	ZNF354C	3.64876	0.00395979
ENSG00000235366	NA	3.315	0.00719774			ENSG00000054598	FOXC1	2.30528	7.47e-05
ENSG00000136158	SPRY2*	2.16537	0.00315065			ENSG00000137285	TUBB2B	2.97272	6.27e-110
ENSG00000102524	TNFSF13B*	2.21503	4.63e-05			ENSG00000153162	BMP6	3.14088	0.000130901
ENSG00000185989	RASA3*	-2.89829	0.00236541			ENSG00000111863	ADTRP	2.98497	6.78e-06
ENSG00000256553	TRAV1-2	-2.26486	0.00102132			ENSG00000137177	KIF13A	3.79969	7.79e-10
ENSG00000129467	ADCY4*	-2.32931	0.00390331			ENSG00000146038	DCDC2	-3.53483	0.0041432
ENSG00000129521	EGLN3*	-2.80449	0.00384065			ENSG00000156711	MAPK13	2.97993	3.85e-14
ENSG00000258667	HIF1A-AS3	-3.20204	0.00657563			ENSG00000010030	ETV7	4.36901	2.26e-09
ENSG00000054654	SYNE2*	-2.19644	0.000808162			ENSG00000124721	DNAH8	4.00784	4.2e-23
ENSG00000133985	TTC9	-2.33048	1.72e-05			ENSG00000112782	CLIC5	2.80786	0.00320301
ENSG00000258867	HISLA	-2.1726	0.00101957			ENSG00000170899	GSTA4	2.20963	0.00754831
ENSG00000165929	TC2N*	-4.16766	8.25e-05			ENSG00000137251	TINAG	-2.17058	0.00914418
ENSG00000140092	FBLN5	-3.32344	0.00913272			ENSG00000025039	RRAGD	4.10312	8.3e-18
ENSG00000165949	IFI27	2.9334	1.23e-08			ENSG00000135299	ANKRD6	2.43769	1.53e-06
ENSG00000246223	LINC01550	-2.13611	0.000202163			ENSG00000112182	BACH2	4.61461	1.76e-05
ENSG00000207093	SNORD116-8	-2.04655	0.00846794			ENSG00000112238	PRDM13	-4.26938	0.000241998
ENSG00000207263	SNORD116-16	-2.67733	0.0018639			ENSG00000146285	SCML4	2.74114	0.00617019
ENSG00000206688	SNORD116-18	-4.67346	5.48e-08			ENSG00000118690	ARMC2	-2.16728	0.00157128
ENSG00000207279	SNORD116-24	-2.36022	0.00150966			ENSG00000112290	WASF1	4.04039	9.15e-26
ENSG00000166963	MAP1A	-2.06498	8.82e-05			ENSG00000230943	LINC02541	2.22055	3.33e-05
ENSG00000247982	LINC00926	-3.00436	0.000221618			ENSG00000277443	MARCKS	2.42233	1.7e-19
ENSG00000069667	RORA*	-2.02405	4.37e-05			ENSG00000172673	THEMIS	5.20025	0.00547032
ENSG00000199568	RNU5A-1	-2.66876	0.000702653			ENSG00000118507	AKAP7	-2.36468	4.14e-07
ENSG00000200156	RNU5B-1	-2.58867	0.00346779			ENSG00000079931	MOXD1	3.79188	1.18e-11
ENSG00000137868	STRA6	4.62	0.00751808			ENSG00000135540	NHSL1	-2.13586	0.00609161
ENSG00000198794	SCAMP5	2.34452	0.000765023			ENSG00000112414	ADGRG6	-3.14734	0.00437274
ENSG00000182511	FES	-2.64769	2.66e-05			ENSG00000118508	RAB32	-4.10415	0.000109734
ENSG00000162069	BICDL2	-5.08741	1.98e-05			ENSG00000111962	UST	4.05816	8.93e-21
ENSG00000188322	SBK1*	-2.5511	0.00419231			ENSG00000091844	RGS17	-3.29584	5.01e-05
ENSG00000090238	YPEL3	-2.31765	1.74e-05			ENSG00000112541	PDE10A	-4.15289	0.00322552
ENSG00000169896	ITGAM*	-2.15829	0.00824311			ENSG00000164849	GPR146	2.58333	0.00916166
ENSG00000260828	NA	2.47738	0.000124767			ENSG00000164651	SP8	-7.11433	1.6e-07
ENSG00000102878	HSF4*	-3.16964	0.00021733			ENSG00000232759	STEAP1B-AS1	3.46464	5.31e-05
ENSG00000132613	MTSS2	-4.189	0.00092672			ENSG00000136244	IL6	3.4307	1.55e-10
ENSG00000050820	BCAR1*	2.43308	0.00370187			ENSG00000146592	CREB5	5.20762	8.62e-13
ENSG00000279476	NA	-2.07167	0.0057661			ENSG00000237004	NA	-3.06311	0.000345344
ENSG00000225614	ZNF469	2.40112	1.83e-06			ENSG00000230356	NCAPD2P1	-2.51179	0.00750719
ENSG00000185669	SNAI3*	-2.88344	0.000120021			ENSG00000136250	AOAH	3.65666	7.34e-06
ENSG00000132359	RAP1GAP2*	-4.3746	4.1e-05			ENSG00000086288	NME8	2.90478	0.00936074
ENSG00000182557	SPNS3*	-2.68398	2.18e-05			ENSG00000164742	ADCY1	2.88297	8.33e-08
ENSG00000161958	FGF11	-3.01607	0.00508299			ENSG00000019991	HGF	5.91661	1.86e-08
ENSG00000276231	PIK3R6*	-2.20128	7.4e-06			ENSG00000164692	COL1A2	-4.19272	0.00661396
ENSG00000109107	ALDOC	-2.23161	5.97e-08			ENSG00000105854	PON2	-2.02435	2.16e-08
ENSG00000108691	CCL2	6.10903	5.47e-13			ENSG00000091129	NRCAM	4.64684	0.000883806
ENSG00000108702	CCL1	6.21121	1.65e-05			ENSG00000001626	CFTR	-2.80521	0.000170947
ENSG00000267364	NA	-2.59292	0.000489427			ENSG00000128510	CPA4	2.47736	0.0097395
ENSG00000277632	CCL3*	2.01993	0.000975854			ENSG00000106484	MEST	2.32959	0.00336773
ENSG00000275302	CCL4	2.54162	3e-05			ENSG00000122786	CALD1	2.69136	0.00479648
ENSG00000276070	CCL4L2	2.05673	0.000556884			ENSG00000122778	KIAA1549	-2.72821	9.79e-08
ENSG00000198740	ZNF652	-2.5129	4.53e-05			ENSG00000244198	NA	2.09649	0.00540413
ENSG00000247011	NA	-3.13702	0.00969949			ENSG00000204959	NA	2.80595	8.99e-05
ENSG00000170921	TANC2	-2.26423	0.00100286			ENSG00000244479	NA	3.95307	6.32e-06
ENSG00000069188	SDK2	-7.69402	0.000269768			ENSG00000181444	ZNF467	4.14698	0.00018537
ENSG00000172794	RAB37*	-2.59504	7.3e-08			ENSG00000106538	RARRES2	3.33365	2.9e-05
ENSG00000141576	RNF157	-2.81935	1.63e-06			ENSG00000236408	NA	-3.25844	0.00317949
ENSG00000279433	NA	-2.05573	0.00530632			ENSG00000155093	PTPRN2	2.11909	0.00677593
ENSG00000089199	CHGB	3.74054	0.00831916			ENSG00000011201	ANOS1	4.881	0.00200619
ENSG00000173404	INSM1	2.89868	0.000652575			ENSG00000047644	WWC3	2.00697	9.94e-05
ENSG00000101439	CST3	2.39833	0.000472437			ENSG00000184368	MAP7D2	-2.70404	0.0067206
ENSG00000101336	HCK	-2.56886	0.000998063			ENSG00000204131	NHSL2	2.87895	5.77e-05
ENSG00000132821	VSTM2L*	3.15054	0.0095436			ENSG00000242732	RTL5	4.78622	3.46e-17
ENSG00000200354	SNORA71D	-2.24393	0.0045151			ENSG00000185222	TCEAL9	-2.42505	0.00014772
ENSG00000124212	PTGIS*	2.17939	0.00240798			ENSG00000166681	BEX3	-3.18221	0.000733902
ENSG00000130270	ATP8B3	-2.03138	3.08e-08			ENSG00000198088	NUP62CL	-2.25381	1.07e-05
ENSG00000263264	NA	-4.25579	3.09e-05			ENSG00000197565	COL4A6	-5.794	0.00143832
ENSG00000167772	ANGPTL4	-2.73035	0.00197295			ENSG00000188153	COL4A5	-7.00762	9e-09
ENSG00000105088	OLFM2*	-3.68528	0.00443234			ENSG00000126016	AMOT	-2.78406	5.19e-17
ENSG00000104903	LYL1	-3.11338	0.00417573			ENSG00000102024	PLS3	-6.71494	8.07e-08
ENSG00000127528	KLF2*	-4.60469	4.01e-05			ENSG00000003096	KLHL13	5.77297	3.02e-05
ENSG00000012124	CD22	-2.34045	4.1e-05			ENSG00000175556	LONRF3	-5.32505	2.26e-05
ENSG00000226510	UPK1A-AS1	-3.05726	0.00380627			ENSG00000076716	GPC4	3.15375	0.00127716
ENSG00000128016	ZFP36*	-2.11355	7.54e-07			ENSG00000155966	AFF2	-2.74215	0.00919873
ENSG00000259436	NA	-3.36603	0.000381271			ENSG00000160219	GAB3	2.23795	2.72e-05
ENSG00000142552	RCN3	-2.76612	0.000120021			ENSG00000249898	NA	2.21374	7.91e-07
ENSG00000171101	SIGLEC17P	-3.39709	0.00112304			ENSG00000104213	PDGFRL	3.7583	0.000140988
ENSG00000167618	LAIR2*	2.60194	0.00011828			ENSG00000129422	MTUS1	2.46389	0.000266985
ENSG00000100027	YPEL1	-2.69293	0.00547929			ENSG00000147459	DOCK5	-5.96572	4.6e-45
ENSG00000128322	IGLL1*	-6.39391	0.000207436			ENSG00000214050	FBXO16	3.89915	4.2e-23
ENSG00000159496	RGL4*	-2.46166	2.85e-08			ENSG00000104290	FZD3	5.00893	1.14e-114
ENSG00000225783	MIAT	-2.07834	7.6e-10			ENSG00000279041	NA	-2.87244	0.00017726
ENSG00000100100	PIK3IP1*	-3.05922	3.35e-06			ENSG00000077782	FGFR1	-2.29773	0.00379585
ENSG00000187045	TMPRSS6*	-2.66949	0.00120578			ENSG00000029534	ANK1	-2.1073	0.000502637
ENSG00000166897	ELFN2*	-3.37358	0.000269768			ENSG00000169122	FAM110B	-2.50938	0.00305538
ENSG00000100311	PDGFB*	-3.59765	0.000255877			ENSG00000177182	CLVS1	2.43791	5.65e-06
ENSG00000100321	SYNGR1*	-2.56177	0.00833049			ENSG00000180828	BHLHE22	-2.12248	0.00399709
ENSG00000100346	CACNA1I	-6.12565	0.000147639			ENSG00000147570	DNAJC5B	3.21827	1.2e-10
ENSG00000225528	LOC112268293	-2.69752	0.00287721			ENSG00000253250	C8orf88	2.62115	1.1e-07
ENSG00000160179	ABCG1	-2.15273	0.000705261			ENSG00000104341	LAPTM4B	2.21782	0.00791472
ENSG00000237989	LINC01679	-2.19153	0.00703939			ENSG00000147650	LRP12	-3.31271	6.49e-06
ENSG00000142185	TRPM2	-2.44214	0.000277257			ENSG00000147642	SYBU	2.72699	3.51e-06
ENSG00000142156	COL6A1	3.13363	0.00425887			ENSG00000164794	KCNV1	-3.64213	0.000260021
ENSG00000142173	COL6A2	2.2914	0.00415819			ENSG00000225885	NA	2.70864	2.29e-05
						ENSG00000164983	TMEM65	2.17362	8.15e-06
						ENSG00000170873	MTSS1	3.19213	2.61e-08
						ENSG00000104419	NDRG1	3.34072	2.95e-09
						ENSG00000230581	ACTG1P14	-2.28355	0.00523211
						ENSG00000172724	CCL19	6.01585	5.79e-05
						ENSG00000198467	TPM2	2.76043	0.0012737
						ENSG00000250850	NA	4.20333	1.69e-10
						ENSG00000070601	FRMPD1	3.94106	0.00118641
						ENSG00000225345	NA	-4.96732	3.64e-05
						ENSG00000180071	ANKRD18A	-5.20423	4.27e-09
						ENSG00000204860	NA	-4.70895	1.83e-05
						ENSG00000172159	FRMD3	3.16808	1.39e-09
						ENSG00000165029	ABCA1	3.61295	2.06e-07
						ENSG00000148143	ZNF462	-4.00376	9.15e-06
						ENSG00000136867	SLC31A2	2.45793	4.53e-07
						ENSG00000119411	BSPRY	2.10309	0.00127626
						ENSG00000181634	TNFSF15	-2.9988	1.19e-05
						ENSG00000136859	ANGPTL2	2.58467	0.0061986
						ENSG00000136895	GARNL3	2.3059	0.00217459
						ENSG00000187796	CARD9	-2.24577	0.00315339
						ENSG00000198435	NRARP	3.29197	2.48e-09
						ENSG00000247095	MIR210HG	2.45811	0.000739496
						ENSG00000053918	KCNQ1	4.53868	7.71e-12
						ENSG00000148926	ADM	3.69024	0.00224538
						ENSG00000255823	NA	4.06052	0.00011241
						ENSG00000189431	RASSF10	-3.61661	7.02e-05
						ENSG00000166796	LDHC	-5.30994	0.0011163
						ENSG00000166833	NAV2	-2.60376	6.64e-07
						ENSG00000171714	ANO5	-2.18232	2.45e-05
						ENSG00000255375	LOC107984322	3.17996	1.83e-06
						ENSG00000135363	LMO2	3.25188	1.43e-06
						ENSG00000134569	LRP4	5.11875	1e-05
						ENSG00000149177	PTPRJ	2.56375	0.00133372
						ENSG00000156689	GLYATL2	7.00608	5.15e-06
						ENSG00000013725	CD6	3.70691	2.09e-07
						ENSG00000162174	ASRGL1	-2.06178	2.42e-05
						ENSG00000133328	PLAAT2	2.55632	6.71e-05
						ENSG00000167771	RCOR2	2.15787	0.00324261
						ENSG00000173898	SPTBN2	2.25375	0.00837775
						ENSG00000110237	ARHGEF17	-2.00573	0.00562323
						ENSG00000085741	WNT11	-3.03214	0.00296578
						ENSG00000137507	LRRC32	4.10208	1.55e-10
						ENSG00000077616	NAALAD2	-4.47847	0.000197607
						ENSG00000165895	ARHGAP42	2.06395	0.000139914
						ENSG00000150764	DIXDC1	2.02637	0.000639036
						ENSG00000137731	FXYD2	-3.52611	3.49e-12
						ENSG00000149557	FEZ1	3.65604	1.86e-08
						ENSG00000166086	JAM3	2.6624	0.00270555
						ENSG00000151240	DIP2C	2.87869	0.00635389
						ENSG00000077327	SPAG6	3.57301	2.64e-22
						ENSG00000099256	PRTFDC1	-2.3232	0.00625785
						ENSG00000197321	SVIL	-3.07017	1.07e-08
						ENSG00000234814	NA	-2.21672	0.0069665
						ENSG00000107562	CXCL12	4.00118	0.00493063
						ENSG00000185532	PRKG1	-5.42507	9.1e-08
						ENSG00000228065	NA	-3.3442	9.91e-05
						ENSG00000108176	DNAJC12	2.65134	0.00936415
						ENSG00000165424	ZCCHC24	-2.29666	5.01e-05
						ENSG00000185737	NRG3	-4.28141	7.91e-06
						ENSG00000152804	HHEX	4.97364	1.94e-05
						ENSG00000148798	INA	2.28681	2.76e-05
						ENSG00000119950	MXI1	2.1348	3.53e-07
						ENSG00000203867	RBM20	2.01747	0.000208183
						ENSG00000148737	TCF7L2	3.67632	2.63e-07
						ENSG00000151929	BAG3	2.35032	8.31e-05
						ENSG00000198825	INPP5F	2.54063	8.53e-07
						ENSG00000188620	HMX3	7.42711	4.53e-12
						ENSG00000151640	DPYSL4	3.41724	1.93e-06
						ENSG00000111262	KCNA1	5.66178	3.56e-10
						ENSG00000089692	LAG3	3.59404	3.56e-09
						ENSG00000256039	LINC02446	7.87778	1.68e-06
						ENSG00000121380	BCL2L14	3.33016	1.2e-06
						ENSG00000013588	GPRC5A	2.30415	0.00761736
						ENSG00000151490	PTPRO	4.08079	1.05e-07
						ENSG00000151491	EPS8	-3.16219	6.84e-05
						ENSG00000052126	PLEKHA5	-3.41879	0.00435103
						ENSG00000121361	KCNJ8	-5.48985	1.31e-06
						ENSG00000069431	ABCC9	-6.7082	5.1e-16
						ENSG00000123095	BHLHE41	2.80336	0.00201054
						ENSG00000123096	SSPN	2.29709	0.00277521
						ENSG00000170456	DENND5B	3.18435	2.68e-39
						ENSG00000057294	PKP2	3.70517	8.71e-05
						ENSG00000260943	NA	2.54734	2.82e-06
						ENSG00000223914	NA	3.02059	5.16e-07
						ENSG00000258181	NA	-3.40246	0.000450782
						ENSG00000061273	HDAC7	2.63752	4.46e-06
						ENSG00000135519	KCNH3	2.72618	0.00102742
						ENSG00000167780	SOAT2	-2.22754	0.00428588
						ENSG00000161638	ITGA5	-2.80921	0.00095724
						ENSG00000185482	STAC3	2.07153	0.00571519
						ENSG00000177990	DPY19L2	-3.42762	8.11e-08
						ENSG00000111490	TBC1D30	2.92295	0.0027184
						ENSG00000255693	LINC02389	3.85807	0.00555586
						ENSG00000251301	NA	2.62031	0.00127238
						ENSG00000135678	CPM	-2.11393	0.000625926
						ENSG00000165899	OTOGL	6.98462	3.76e-10
						ENSG00000205057	CLLU1-AS1	2.58795	0.00316422
						ENSG00000246985	SOCS2-AS1	3.32558	4.91e-10
						ENSG00000120833	SOCS2	3.14078	4.71e-18
						ENSG00000171759	PAH	-3.77524	0.00639148
						ENSG00000139352	ASCL1	-2.39377	0.00225709
						ENSG00000257642	C12orf75-AS1	-2.68248	4.41e-15
						ENSG00000174600	CMKLR1	3.29079	4.65e-05
						ENSG00000076555	ACACB	4.05542	4.9e-13
						ENSG00000157782	CABP1	-2.25601	0.00205656
						ENSG00000139722	VPS37B	4.05342	2.25e-20
						ENSG00000280138	NA	3.49656	1.28e-05
						ENSG00000151948	GLT1D1	3.65708	0.000650258
						ENSG00000102678	FGF9	3.8403	0.00100213
						ENSG00000276476	LINC00540	4.07522	2.83e-23
						ENSG00000127863	TNFRSF19	5.64921	7.84e-28
						ENSG00000183722	LHFPL6	-2.14281	2.1e-05
						ENSG00000102804	TSC22D1	5.21709	1.34e-40
						ENSG00000102445	RUBCNL	3.70156	1.6e-16
						ENSG00000152207	CYSLTR2	2.4673	0.00700456
						ENSG00000184226	PCDH9	-3.15747	0.000137665
						ENSG00000136158	SPRY2	-2.0169	0.00116024
						ENSG00000183098	GPC6	-3.77066	0.000330572
						ENSG00000134873	CLDN10	-5.51147	0.00578863
						ENSG00000155465	SLC7A7	2.11057	9.85e-05
						ENSG00000157227	MMP14	3.49006	0.00205149
						ENSG00000092054	MYH7	3.2698	1.38e-07
						ENSG00000100453	GZMB	5.3863	5.69e-05
						ENSG00000176165	FOXG1	-5.27948	4.65e-05
						ENSG00000151320	AKAP6	2.85951	2.06e-08
						ENSG00000258731	DDHD1-DT	2.05091	0.000137149
						ENSG00000258667	HIF1A-AS3	3.35937	0.00387434
						ENSG00000259065	NA	2.31587	5.17e-05
						ENSG00000285966	NA	-2.55782	0.00127716
						ENSG00000243225	NA	-2.52707	0.00351419
						ENSG00000021645	NRXN3	4.17306	5.42e-06
						ENSG00000260711	NA	2.96047	0.00215761
						ENSG00000165929	TC2N	2.28147	0.000324388
						ENSG00000100600	LGMN	2.38795	3.73e-08
						ENSG00000170099	SERPINA6	-6.62711	2.74e-05
						ENSG00000140057	AK7	2.1372	0.00723455
						ENSG00000166165	CKB	3.06558	4.1e-08
						ENSG00000213145	CRIP1	2.21536	3.23e-10
						ENSG00000211890	IGHA2	3.53306	0.000423992
						ENSG00000211895	IGHA1	3.38104	0.00838346
						ENSG00000242887	IGHJ3	2.72176	0.00438027
						ENSG00000244620	NA	5.02717	0.000196428
						ENSG00000211934	IGHV1-2	11.1495	4.3e-07
						ENSG00000211935	IGHV1-3	7.34209	0.000209154
						ENSG00000276775	IGHV4-4	3.93763	0.00918999
						ENSG00000211938	IGHV3-7	5.97617	0.000378185
						ENSG00000211947	IGHV3-21	9.85007	1.21e-12
						ENSG00000211949	IGHV3-23	8.94107	1.08e-08
						ENSG00000211950	IGHV1-24	9.78823	6.74e-19
						ENSG00000211951	IGHV2-26	24.545	1.09e-13
						ENSG00000270550	IGHV3-30	8.68769	3.46e-17
						ENSG00000231475	IGHV4-30-2	-5.10771	0.000883302
						ENSG00000211955	IGHV3-33	6.28919	3.38e-07
						ENSG00000211956	IGHV4-34	4.63178	0.000214918
						ENSG00000211959	IGHV4-39	5.97015	0.00106464
						ENSG00000232216	IGHV3-43	6.5123	0.000145064
						ENSG00000211962	IGHV1-46	7.32173	1.37e-05
						ENSG00000211966	IGHV5-51	10.2975	0.00010803
						ENSG00000225698	IGHV3-72	9.93202	1.67e-07
						ENSG00000224650	IGHV3-74	9.84604	2.46e-08
						ENSG00000104059	ENTREP2	4.17655	0.000147922
						ENSG00000104067	TJP1	-4.15911	4.3e-07
						ENSG00000134138	MEIS2	-3.18723	1.31e-05
						ENSG00000128917	DLL4	2.10701	0.000734721
						ENSG00000128849	CGNL1	-2.12597	7.05e-06
						ENSG00000069667	RORA	2.21316	0.000663027
						ENSG00000035664	DAPK2	3.64249	6.89e-12
						ENSG00000166831	RBPMS2	-4.06854	4.18e-08
						ENSG00000103742	IGDCC4	4.20815	4.41e-05
						ENSG00000137831	UACA	3.22384	1.6e-07
						ENSG00000166173	LARP6	5.03507	3.22e-08
						ENSG00000103855	CD276	-2.17982	0.00493268
						ENSG00000173546	CSPG4	-2.74746	2.53e-05
						ENSG00000169758	TMEM266	2.06354	0.000164775
						ENSG00000166503	HDGFL3	2.74432	1.79e-08
						ENSG00000166813	KIF7	3.3332	5.44e-05
						ENSG00000140450	ARRDC4	5.13927	0.000889913
						ENSG00000182397	DNM1P46	2.07519	0.00212426
						ENSG00000140479	PCSK6	4.94738	0.0032016
						ENSG00000261889	NA	-2.11529	0.000204593
						ENSG00000133392	MYH11	4.1394	5.04e-12
						ENSG00000103489	XYLT1	4.44279	1.43e-21
						ENSG00000103316	CRYM	-2.02154	0.00842108
						ENSG00000245694	CRNDE	-2.83114	0.000141844
						ENSG00000102970	CCL17	2.21061	0.000577307
						ENSG00000102996	MMP15	-3.13061	0.00079053
						ENSG00000166592	RRAD	2.79084	8.34e-10
						ENSG00000172828	CES3	2.22238	0.00129328
						ENSG00000172824	CES4A	3.23825	0.000551581
						ENSG00000102878	HSF4	2.06223	0.00585519
						ENSG00000159761	C16orf86	2.19859	0.000700524
						ENSG00000103056	SMPD3	2.31239	0.00405053
						ENSG00000039068	CDH1	3.32628	2.35e-07
						ENSG00000103089	FA2H	4.21244	2.78e-11
						ENSG00000183196	CHST6	3.3378	0.000154006
						ENSG00000166446	CDYL2	4.03456	4.78e-12
						ENSG00000260896	ARLNC1	2.66852	0.00639005
						ENSG00000135697	BCO1	-2.22625	0.00243733
						ENSG00000272636	DOC2B	6.99489	0.000250965
						ENSG00000241525	LOC105371430	2.81057	0.00495413
						ENSG00000132386	SERPINF1	2.08078	4.82e-05
						ENSG00000132359	RAP1GAP2	7.30992	7.53e-13
						ENSG00000132535	DLG4	2.44051	3.71e-08
						ENSG00000141506	PIK3R5	2.70517	3.6e-21
						ENSG00000266389	NA	2.17008	0.00253966
						ENSG00000265975	NA	2.66138	1.44e-06
						ENSG00000065320	NTN1	2.07084	4.58e-09
						ENSG00000176658	MYO1D	4.84431	7.43e-30
						ENSG00000274736	CCL23	-4.689	0.0047234
						ENSG00000275832	ARHGAP23	-2.13964	0.000211947
						ENSG00000266088	NA	-2.16309	0.000635905
						ENSG00000089558	KCNH4	-2.02661	0.000620797
						ENSG00000177469	CAVIN1	2.44287	0.0040863
						ENSG00000182575	NXPH3	2.76767	2.13e-05
						ENSG00000011028	MRC2	2.9323	1.27e-10
						ENSG00000261371	PECAM1	2.47305	7.26e-09
						ENSG00000154240	CEP112	3.26362	0.000591873
						ENSG00000108984	MAP2K6	2.88417	6.21e-10
						ENSG00000263680	NA	-2.16168	0.000107862
						ENSG00000176170	SPHK1	2.62849	0.00224392
						ENSG00000187775	DNAH17	2.03965	0.000636792
						ENSG00000266074	BAHCC1	-2.74122	0.00947757
						ENSG00000141526	SLC16A3	2.24522	0.00333168
						ENSG00000158270	COLEC12	-3.72242	0.00209889
						ENSG00000082397	EPB41L3	-4.71872	0.00150539
						ENSG00000168461	RAB31	2.6756	0.000212051
						ENSG00000266604	NA	5.12244	6.02e-06
						ENSG00000053747	LAMA3	-3.03772	8.96e-33
						ENSG00000263862	NA	4.18893	5.17e-05
						ENSG00000197705	KLHL14	4.79656	5.1e-06
						ENSG00000134769	DTNA	-5.28194	5.58e-09
						ENSG00000134775	FHOD3	-3.11461	0.00389957
						ENSG00000152217	SETBP1	3.11651	2.75e-06
						ENSG00000141622	RNF165	-4.00004	0.000208471
						ENSG00000265781	NA	-2.62747	0.00594085
						ENSG00000263812	NA	3.68336	1.84e-05
						ENSG00000125878	TCF15	4.61679	0.000367886
						ENSG00000088836	SLC4A11	2.96654	0.000139634
						ENSG00000125845	BMP2	-3.10238	0.000915152
						ENSG00000225988	LAMP5-AS1	6.20237	9.21e-05
						ENSG00000125869	LAMP5	9.13464	3.46e-24
						ENSG00000132669	RIN2	5.09191	0.0086473
						ENSG00000101336	HCK	4.42724	0.000127346
						ENSG00000088340	FER1L4	2.50631	0.00145182
						ENSG00000101438	SLC32A1	3.71436	0.00174212
						ENSG00000124225	PMEPA1	6.97345	1.57e-17
						ENSG00000124203	ZNF831	3.75544	1.99e-05
						ENSG00000228340	MIR646HG	2.67495	0.00639263
						ENSG00000092758	COL9A3	3.37405	0.000187851
						ENSG00000075043	KCNQ2	4.02838	8.12e-06
						ENSG00000099864	PALM	2.68871	9.63e-06
						ENSG00000176533	GNG7	3.83694	2.11e-16
						ENSG00000176490	DIRAS1	4.81742	4.82e-05
						ENSG00000131142	CCL25	3.5691	6.84e-08
						ENSG00000105376	ICAM5	2.50275	3.91e-05
						ENSG00000105520	PLPPR2	2.53599	0.000660859
						ENSG00000141837	CACNA1A	2.34053	0.00019068
						ENSG00000072071	ADGRL1	2.51188	0.000394158
						ENSG00000127528	KLF2	4.7245	2.62e-20
						ENSG00000127533	F2RL3	-2.11419	1.07e-08
						ENSG00000167483	NIBAN3	3.24847	9.11e-09
						ENSG00000105642	KCNN1	2.94884	7.47e-17
						ENSG00000130287	NCAN	3.01288	0.00869306
						ENSG00000160321	ZNF208	5.70568	4.18e-06
						ENSG00000105290	APLP1	2.47782	2.86e-05
						ENSG00000167642	SPINT2	3.31324	2.02e-16
						ENSG00000226025	LGALS17A	3.20066	2.94e-11
						ENSG00000006659	LGALS14	5.28315	2.62e-08
						ENSG00000167600	CYP2S1	6.10887	0.00360261
						ENSG00000259436	NA	2.29393	0.000963286
						ENSG00000062370	ZNF112	2.64518	0.000767456
						ENSG00000278318	ZNF229	3.29563	0.000145335
						ENSG00000169515	CCDC8	6.5696	4.37e-08
						ENSG00000167414	GNG8	3.30979	2.63e-07
						ENSG00000197380	DACT3	2.43687	0.00268735
						ENSG00000131398	KCNC3	3.54112	3.94e-18
						ENSG00000131401	NAPSB	2.08439	6.2e-07
						ENSG00000105492	SIGLEC6	5.70323	3.92e-08
						ENSG00000258405	ZNF578	4.2929	2.19e-05
						ENSG00000167634	NLRP7	4.90551	1.96e-09
						ENSG00000129990	SYT5	3.02236	0.000976188
						ENSG00000121413	ZSCAN18	2.46703	0.000734637
						ENSG00000211638	IGLV8-61	8.34897	2.9e-05
						ENSG00000211639	IGLV4-60	5.2362	0.00318643
						ENSG00000211640	IGLV6-57	7.09828	1.02e-12
						ENSG00000211644	IGLV1-51	5.21513	0.00177945
						ENSG00000211648	IGLV1-47	10.5736	1.82e-08
						ENSG00000211649	IGLV7-46	24.6805	1.9e-16
						ENSG00000211651	IGLV1-44	14.5662	1.6e-22
						ENSG00000253818	IGLV1-41	6.91965	0.00715822
						ENSG00000211653	IGLV1-40	11.3259	2.97e-08
						ENSG00000211659	IGLV3-25	6.68129	0.00200457
						ENSG00000211660	IGLV2-23	7.22625	0.00022911
						ENSG00000211663	IGLV3-19	8.13933	0.000160978
						ENSG00000211668	IGLV2-11	9.53798	9.28e-05
						ENSG00000211669	IGLV3-10	9.3305	0.000164746
						ENSG00000278196	IGLV2-8	8.60685	0.00272799
						ENSG00000254709	IGLL5	4.18882	0.000209786
						ENSG00000211679	IGLC3	8.14541	0.000893142
						ENSG00000183762	KREMEN1	-2.33489	0.000242772
						ENSG00000100100	PIK3IP1	2.7127	1.58e-09
						ENSG00000189060	H1-0	2.97114	7.76e-11
						ENSG00000100351	GRAP2	2.97888	1.7e-14
						ENSG00000241990	NA	3.21815	0.00585343
						ENSG00000226751	NA	2.5766	1.15e-06
						ENSG00000180530	NRIP1	3.43468	0.000213851
						ENSG00000154645	CHODL	4.48296	3.56e-06
						ENSG00000154721	JAM2	2.94542	4.07e-06
						ENSG00000160183	TMPRSS3	8.94666	3e-13
						ENSG00000160185	UBASH3A	2.77168	3.01e-09
						ENSG00000160191	PDE9A	4.63633	5.43e-13
						ENSG00000160223	ICOSLG	-3.55372	5.98e-08
						ENSG00000197381	ADARB1	3.55519	1.87e-05
						ENSG00000210135	NA	2.24732	0.0022087
						ENSG00000276256	LOC389831	-2.15848	0.000231859
						ENSG00000276700	RNA5-8SN4	-2.29184	0.00413995
						ENSG00000277856	NA	4.81931	0.00106915
