# Supplementary material for: Disease-associated AIOLOS variants lead to immune deficiency/dysregulation by haploinsufficiency and redefine AIOLOS functional domains
Source: J Clin Invest. 2024 Feb 1;134(3):e172573. doi: 10.1172/JCI172573 (PMC10836806; doi:10.1172/JCI172573)
Supplement: Supplemental table 4 [file jci-134-172573-s090.xlsx]

## Sheet: Sheet 1
Supplemental Table 4. The list of gene Ontology (GO) analysis in Figure 7C
Family A-T cell blasts
ID	Description	GeneRatio	BgRatio	pvalue	p.adjust	qvalue	geneID	Count
GO:0071347	cellular response to interleukin-1	13/214	136/20772	1.62e-09	2.57e-06	2.18e-06	XCL2/XCL1/IL1R1/HES1/IL6/RORA/CCL2/CCL1/CCL3/CCL4/CCL4L2/PTGIS/KLF2	13
GO:0060326	cell chemotaxis	19/214	363/20772	7.81e-09	6.07e-06	5.15e-06	VCAM1/XCL2/XCL1/IL10/DPP4/PDGFRB/RIPOR2/IL6/SERPINE1/ALOX5/PTPRO/BCAR1/CCL2/CCL1/CCL3/CCL4/CCL4L2/PDGFB/TRPM2	19
GO:1990869	cellular response to chemokine	8/214	113/20772	2.26e-05	0.00212702	0.00180298	XCL2/XCL1/RIPOR2/CCL2/CCL1/CCL3/CCL4/CCL4L2	8
GO:0072676	lymphocyte migration	9/214	149/20772	2.48e-05	0.00220477	0.00186887	XCL2/XCL1/RIPOR2/CRTAM/CCL2/CCL1/CCL3/CCL4/CCL4L2	9
GO:0050671	positive regulation of lymphocyte proliferation	9/214	198/20772	0.000221045	0.00968864	0.0082126	VCAM1/XCL1/TNFSF4/IGFBP2/HES1/IL5/IL13/IL6/TNFSF13B	9
GO:0002726	positive regulation of T cell cytokine production	4/214	34/20772	0.000398625	0.0147681	0.0125182	XCL1/TNFSF4/IL1R1/IL6	4
GO:0042092	type 2 immune response	4/214	41/20772	0.000822838	0.0251046	0.02128	XCL1/TNFSF4/IL10/IL6	4
GO:0030098	lymphocyte differentiation	13/214	471/20772	0.00125676	0.0325918	0.0276266	VCAM1/LY9/TNFSF4/IL10/IL6/INHBA/CRTAM/HHEX/DTX1/TNFSF13B/RORA/PIK3R6/LYL1	13
Family B and C-EBV-transformed B cell lines
ID	Description	GeneRatio	BgRatio	pvalue	p.adjust	qvalue	geneID	Count
GO:1990869	cellular response to chemokine	13/467	113/20772	1.58e-06	0.000593046	0.000500719	PADI2/CCL20/CCR9/CCR2/CXCL8/CXCL13/FOXC1/CCL19/CXCL12/CMKLR1/CCL17/CCL23/CCL25	13
GO:0060326	cell chemotaxis	23/467	363/20772	9.01e-06	0.00239958	0.00202601	PADI2/VAV3/FCER1G/CCL20/CCR2/KIT/CXCL8/CXCL13/IL6/HGF/RARRES2/MTUS1/FGFR1/CCL19/JAM3/CXCL12/PTPRO/CMKLR1/LGMN/DAPK2/CCL17/CCL23/CCL25	23
GO:0071347	cellular response to interleukin-1	12/467	136/20772	5.92e-05	0.00767268	0.00647817	CCL20/CAMP/CXCL8/MAPK13/IL6/CCL19/RORA/CCL17/CCL23/CCL25/KLF2/NLRP7	12
GO:0072676	lymphocyte migration	12/467	149/20772	0.000142503	0.0128984	0.0108904	PADI2/CCL20/CCR2/CD200R1/CXCL13/ADTRP/CCL19/CXCL12/CCL17/CCL23/CCL25/JAM2	12
GO:0042092	type 2 immune response	6/467	41/20772	0.000288458	0.0160994	0.013593	PRKCZ/DENND1B/RSAD2/CCR2/BCL6/IL6	6
GO:0002726	positive regulation of T cell cytokine production	5/467	34/20772	0.000913189	0.0322621	0.0272395	PRKCZ/DENND1B/RSAD2/IL18R1/IL6	5
GO:0030098	lymphocyte differentiation	22/467	471/20772	0.00107614	0.0355482	0.030014	PRKCZ/WNT4/CD1D/FCER1G/RSAD2/IL18R1/EOMES/TGFBR2/CCR9/CCR2/BCL6/KIT/THEMIS/IL6/CCL19/NRARP/PTPRJ/HHEX/LAG3/MMP14/DLL4/RORA	22
GO:0050671	positive regulation of lymphocyte proliferation	12/467	198/20772	0.00181282	0.047216	0.0398653	VAV3/CD1D/TGFBR2/CCR2/HHLA2/BCL6/HAVCR2/IL6/CCL19/CD6/CD276/ICOSLG	12
