# Supplementary material for: Disease-associated AIOLOS variants lead to immune deficiency/dysregulation by haploinsufficiency and redefine AIOLOS functional domains
Source: J Clin Invest. 2024 Feb 1;134(3):e172573. doi: 10.1172/JCI172573 (PMC10836806; doi:10.1172/JCI172573)
Supplement: Supporting data values [file jci-134-172573-s091.xlsx]

## Sheet: Fig 1
Fig1B		HC	Q402*	E82K	Name
		133.712	60.5709		A.I.1
		99.9545	74.17		A.II.1
		66.3339	77.9719		A.II.2
		61.8177		30.3062	B.I.1
		95.9801		56.1444	B.II.1
		142.202		44.8281	B.II.2
		94.3038		15.5311	C.I.1
		105.696		22.7247	C.II.1
		72.9112		81.713	C.III.1
		127.089
		140.927
		99.0107
		60.0619
		119.596
		80.4039
		108.909
		91.0909
		CD19						CD4						CD8
Fig 1C		Naïve B	Naïve B	Memory B	Memory B			CD45RA+	CD45RA+	CD45RO+	CD45RO+			CD45RA+	CD45RA+	CD45RO+	CD45RO+
		HCs	Pts	HCs	Pts	Name		HCs	Pts	HCs	Pts	Name		HCs	Pts	HCs	Pts	Name
		100.781	83.4297	106.564	34.1238	B.I.1		88.7265	95.7724	230.95	133.09	B.I.1		91.1277	112.507	126.67	62.8006	B.I.1
		98.7565	96.5876	108.589	58.4153	B.II.2		108.82	69.9374	253.132	120.564	B.II.2		88.9898	104.757	106.36	79.6366	B.II.2
		103.239	74.4961	104.685	69.2375	B.II.1		97.3382	18.5531	202.244	87.077	B.II.1		123.998	81.5107	131.748	100.789	B.II.1
		101.938	40.4908	93.262	27.695	C.I.1		100.6	8.01634	185.282	23.1914	C.I.1		112.507	68.6584	114.377	81.5107	C.I.1
		95.2863	103.593	100.925	68.0105	C.II.1		104.515	2.33664	200.939	47.4329	C.II.1		83.3779	69.1657	99.9466	79.1432	C.II.1
		71.3409	83.085	57.6687	58.7204	C.III.1		78.1505	0	229.288	38.944	C.III.1		80.4961	47.8579	99.0981	72.717	C.III.1
		71.8668		53.8124				65.811		186.406				85.7384		108.737
		91.1481		59.7721				74.7375		172.404				88.9515		87.9369
		139.702		109.202				53.2964		111.144				78.2976		80.8343
		127.958		90.9728				245.041		259.043				170.97		87.7678
		97.9842		71.5162				82.9638		154.026				95.5468		76.9448
Fig. 1D		PBMC				Naïve B
		HCs	Pts	name		HCs	Pts	name
		0.704841	1.02368	B.I.1		0.903543	1.91698	B.I.1
		1.37255	0.728976	B.II.1		1.12775	1.49024	B.II.1
		0.922612	0.63296	B.II.2		0.986157	1.22924	C.II.1
		1.11766	0.497383	C.I.1		1.02008	1.2562	C.III.1
		1.84721	0.835744	C.II.1		0.962475
		0.489199	0.964579	C.III.1		0.48894
		0.545935				1.2151
		1.11874				1.29596
		0.893863
		1.77428
		0.593766
		0.631951
		0.951511
		1.46375
		0.9016
		0.683135

## Sheet: Fig 6
Fig 6A		DMSO			Epoxomicin
	WT	Q402*	E82K	WT	Q402*	E82K
	82.4314	65.9021	63.3666	102.499	54.2622	118.134
	75.3971	34.1893	62.3174	122.212	64.3326	103.181
	117.734	54.427	55.9391	120.887	84.1753	147.469
	86.1486	29.2181	61.8644	111.675	59.0442	89.2005
		DMSO			Bortezomib
	WT	Q402*	E82K	WT	Q402*	E82K
	117.734	54.427	55.9391	150.037	74.4544	102.866
	68.7659	38.6506	54.712	121.519	99.766	128.371
	69.3204	52.2197	56.6707	79.3829	57.5885	90.95

## Sheet: Sup. Fig 1
	Th1					Th2					Th17					CD40L
Sup. Fig 1A	HCs	Q402*	E82K	Name		HCs	Q402*	E82K	Name		HCs	Q402*	E82K	Name		HCs	Q402*	E82K	Name
	28.7	26.7		A.I.1		3.37	3.5		A.I.1		1.62	0.48		A.I.1		77.4	62.1		A.I.1
	28.7	20.8		A.II.1		1.2	1.84		A.II.1		0.29	0.63		A.II.1		72.1	43.1		A.II.1
	17.8	15		A.II.2		1.17	4.33		A.II.2		0.69	0.76		A.II.2		72.7	51.7		A.II.2
	12.9		11.2	B.I.1		2.51		3.05	B.I.1		0.69		0.71	B.I.1		54.9		51.1	B.I.1
	27.4		28.3	B.II.1		4.29		1.84	B.II.1		1.76		0.64	B.II.1		52.6		63.9	B.II.1
	31.6		22	B.II.2		3.32		4.94	B.II.2		2.14		1.25	B.II.2		41.8		82	B.II.2
	35.6		11.1	C.I.1		2.18		8.17	C.I.1		1.5		0.8	C.I.1		44.1		63.8	C.I.1
	34.3		33.4	C.II.1		2.72		0.77	C.II.1		1.11		1.84	C.II.1		71.4		62.8	C.II.1
	18.8		12.4	C.III.1		2.76		3.75	C.III.1		1.37		0.56	C.III.1		81.1		35.4	C.III.1
	34.2					1.21					2.19					44.5
	21.3					1.26					1.87					61.5
	29.9					2.83					0.36					52.7
	23.4					2.53					0.88					61.3
	11.2					1.94					1.19					68.2
	13.2					2.57					0.41					79.2
	17.6					1.51					0.33					71.2
	18.2					1.26										59.8
																53.3
																67.4
																58.3
																86.6
																76.8
Sup. Fig 1C	IgG					IgM					IgA
	HCs	Q402*	E82K	Name		HCs	Q402*	E82K	Name		HCs	Q402*	E82K	Name
	45.5562	45.2915		A.I.1		92.8392	46.2415		A.I.1		75.2044	35.6092		A.I.1
	178.865	20.5043		A.II.1		136.563	82.3006		A.II.1		127.464	6.41624		A.II.1
	46.3855	36.8218		A.II.2		69.0387	114.432		A.II.2		52.582	10.9748		A.II.2
	129.194		42.38	B.I.1		101.559		116.825	B.I.1		144.749		28.9832	B.I.1
	119.175		50.5259	B.II.1		79.9093		66.9216	B.II.1		77.842		29.9565	B.II.1
	47.8937		28.1043	B.II.2		109.744		59.0613	B.II.2		60.3207		29.8718	B.II.2
	173.035		30.4624	C.I.1		103.877		70.0534	C.I.1		145.579		46.3287	C.I.1
	118.599		38.8071	C.II.1		180.715		16.9871	C.II.1		168.974		64.6499	C.II.1
	82.6421		201.469	C.III.1		81.2934		49.7842	C.III.1		104.075		113.644	C.III.1
	58.655					44.4611					43.209
	139.782					136.607					191.989
	41.3217					37.4662					40.4995
	118.896					125.926					67.5113
	154.017					180.212					118.972
	45.9832					19.7882					81.028

## Sheet: Sup. Fig 2
Sup. Fig 2E	M118A-Del ZF5-6	N119A-Del ZF5-6	V122A-Del ZF5-6	L125A-Del ZF5-6	S126A-Del ZF5-6	S129A-Del ZF5-6	F130A-Del ZF5-6	Del ZF5-6
	35.2174	57.3913		54.4348	120	209.565	9.47826	100
	53.5545	56.3981	270.142	80.4107	38.5466	189.573	24.9605	100
	4.23967	7.86777	22.4793	0.129752	0.469421	7.71074	0.0450413	100
	18.2456	13.6842	148.246	9.42982	9.03509	95.614	0	100
Sup. Fig 2F	WT	Q402*	Del ZF5-6	Del ZF1 and 5-6	F130A-Del5-6
	100	20.2674	22.5936	5.82888	11.9786
	100	15.1235	22.2222	7.90123	12.4074
	100	24.5478	25.323	9.19897	12.6357
